# Supplementary material for: Impact of Gut Microbiome Interventions on Glucose and Lipid Metabolism in Metabolic Diseases: A Systematic Review and Meta-Analysis
Source: Life (Basel). 2024 Nov 14;14(11):1485. doi: 10.3390/life14111485 (PMC11595434; doi:10.3390/life14111485)
Supplement: Supplementary file 1 [file life-14-01485-s001.zip]

Archive with 2 entries (2 files):
- Table S1. PRISMA Checklist.docx
- Table S2. Characteristics overview of the 41 included articles.docx
